# Supplementary material for: Comprehensive global genome dynamics of Chlamydia trachomatis show ancient diversification followed by contemporary mixing and recent lineage expansion
Source: Genome Res. 2017 Jul;27(7):1220–9. doi: 10.1101/gr.212647.116 (PMC5495073; doi:10.1101/gr.212647.116)
Supplement: Supplemental Material [file supp_gr.212647.116_Supplemental_Table_S3.xlsx]

## Sheet: Sheet1
Supplemental Table S3
Reported molecular clock rates as used in Figure 4B.
species	group	genome.size	rate	rate.lower	rate.upper	reference
S.cerevisia	eukaryote	13800000	1.7e-10	NA	NA	Linz et al.
N.crassa	eukaryote	41900000	2e-10	NA	NA	Linz et al.
gamma-herpesvirus	dsDNA.virus	125000	1e-09	NA	NA	Linz et al.
E.callabus	eukaryote	4810000000	2.22e-09	NA	NA	Linz et al.
A.thaliana	eukaryote	129000000	7e-09	NA	NA	Linz et al.
Y.pestis_pop	bacteria	4830000	8.6e-09	NA	NA	Linz et al.
papillomavirus	dsDNA.virus	7920	1e-08	NA	NA	Linz et al.
H.sapiens	eukaryote	3040000000	2.5e-08	NA	NA	Linz et al.
herpesvirus	dsDNA.virus	152000	5.9e-08	NA	NA	Linz et al.
Jcvirus	dsDNA.virus	5130	1e-07	NA	NA	Linz et al.
B.aphidicola_pop	bacteria	641000	1.1e-07	NA	NA	Linz et al.
C.trachomatis_LGV	chlamydia	1040000	2.15e-07	1.03e-07	3.33e-07	This paper
E.coli	bacteria	5000000	2.26e-07	2.26e-07	6.66e-07	Linz et al.
bacteriophageFX174	ssDNA.virus	5390	1.29e-06	NA	NA	Linz et al.
P.aeruginosa_chronic	bacteria	6490000	1.4e-06	NA	NA	Linz et al.
S.aureus	bacteria	2900000	2.65e-06	2.65e-06	2.8e-06	Linz et al.
L.pneumophila	bacteria	3050000	1.39e-07	5.41e-08	2.3e-07	Sánchez-Busó, et al
H.pylori	bacteria	1600000	1.55e-05	2.6e-07	0.0001	Linz et al.
human.parvirus	ssDNA.virus	5590	0.0001	NA	NA	Linz et al.
Togaviridae	RNA.virus	11500	0.000165	NA	NA	Linz et al.
C.psittaci	bacteria	1100000	0.0001682	2.97e-05	0.0002805	Read et al.
TYLCV	ssDNA.virus	2780	0.000288	NA	NA	Linz et al.
Paramyxoviridae	RNA.virus	15200	0.000335	NA	NA	Linz et al.
Reoviridae	RNA.virus	18300	0.00036	NA	NA	Linz et al.
Birnaviridae	RNA.virus	5900	0.00044	NA	NA	Linz et al.
Flaviviridae	RNA.virus	10900	0.000555	NA	NA	Linz et al.
Coronaviridae	RNA.virus	10700	0.00067	NA	NA	Linz et al.
Retroviridae	RNA.virus	10400	0.0008	NA	NA	Linz et al.
Calciviridae	RNA.virus	7440	0.0013	NA	NA	Linz et al.
Orthomyxoviridae	RNA.virus	13600	0.0013	NA	NA	Linz et al.
Picornaviridae	RNA.virus	8120	0.00135	NA	NA	Linz et al.
References:
Linz B, et al. (2014) A mutation burst during the acute phase of Helicobacter pylori infection in humans and rhesus macaques. Nature Communications 5(4165)
Read TD, et al. (2013) Comparative Analysis of Chlamydia psittaci Genomes Reveals the Recent Emergence of a Pathogenic Lineage with a Broad Host Range. mBio 4(2):e00604–12–e00604–12.
Sánchez-Busó L, Comas I, Jorques G, González-Candelas F (2014) Recombination drives genome evolution in outbreak- related Legionella pneumophila isolates. Nat Genet 46(11):1205–1211.
