# Supplementary material for: Comprehensive global genome dynamics of Chlamydia trachomatis show ancient diversification followed by contemporary mixing and recent lineage expansion
Source: Genome Res. 2017 Jul;27(7):1220–9. doi: 10.1101/gr.212647.116 (PMC5495073; doi:10.1101/gr.212647.116)
Supplement: Supplemental Material [file supp_gr.212647.116_Supplemental_Table_S1.xlsx]

## Sheet: Sheet1
Supplemental Table S1
List of samples used in this study and associated metadata. Asterisks indicate that the sequence was re-sequenced for the purposes of this study.
Name	Lineage	Genotype	Cultured	Extraction	Median Depth	Country	Gender	Year	Source	Collaborator	Novel	ENA ERR	ENA ERS	NCBI	NCBI_plasmid	Genome Reference
A_2497	ocular	A	Yes	External	N/A	Tanzania	F	2000	ocular	published	no	-	-	FM872306	-	Harris 2012
A_363	ocular	A	Yes	Other	170	Tanzania	F	2000	ocular	published	no	ERR034213	ERS017900	-	HE603209	Harris 2012
A_5291	ocular	A	Yes	MDA	171	Tanzania	F	2000	ocular	published	no	ERR034214	ERS017901	-	HE603210	Harris 2012
A_7249	ocular	A	Yes	MDA	125	Tanzania	M	2000	ocular	published	no	ERR034215	ERS017902	-	HE603211	Harris 2012
A_D213	ocular	A	Yes	Other	198	Gambia	M	2001	ocular	Burton	yes	ERR175652	ERS177838	-	-
A_D230	ocular	A	Yes	Other	169	Gambia	F	2001	ocular	Burton	yes	ERR111554	ERS075177	-	-
A_HAR13	ocular	A	Yes	External	N/A	Egypt	F	1958	conjunctiva	published	no	-	-	CP000051	-	Carlson 2005
A_MH10549	ocular	A	Yes	MDA	1057	Tanzania	M	2000	ocular	MK/LH/AS	yes	ERR175582	ERS177738	-	-
A_MH10648	ocular	A	Yes	MDA	783	Tanzania	F	2000	ocular	MK/LH/AS	yes	ERR175583	ERS177739	-	-
A_MH10901	ocular	A	Yes	MDA	605	Tanzania	M	2000	ocular	MK/LH/AS	yes	ERR175584	ERS177740	-	-
A_MH11715	ocular	A	Yes	MDA	214	Tanzania	M	2000	ocular	MK/LH/AS	yes	ERR175585	ERS177741	-	-
A_MH11979	ocular	A	Yes	MDA	221	Tanzania	M	2000	ocular	MK/LH/AS	yes	ERR175586	ERS177742	-	-
A_MH12023	ocular	A	Yes	MDA	581	Tanzania	F	2000	ocular	MK/LH/AS	yes	ERR175565	ERS177721	-	-
A_MH1364	ocular	A	Yes	MDA	386	Tanzania	F	2000	ocular	MK/LH/AS	yes	ERR175575	ERS177731	-	-
A_MH13849	ocular	A	Yes	MDA	605	Tanzania	M	2000	ocular	MK/LH/AS	yes	ERR175566	ERS177722	-	-
A_MH14553	ocular	A	Yes	MDA	905	Tanzania	F	2000	ocular	MK/LH/AS	yes	ERR175567	ERS177723	-	-
A_MH15048	ocular	A	Yes	MDA	467	Tanzania	F	2000	ocular	MK/LH/AS	yes	ERR175587	ERS177743	-	-
A_MH15741	ocular	A	Yes	MDA	341	Tanzania	F	2000	ocular	MK/LH/AS	yes	ERR175588	ERS177744	-	-
A_MH16005	ocular	A	Yes	MDA	524	Tanzania	M	2000	ocular	MK/LH/AS	yes	ERR175568	ERS177724	-	-
A_MH16170	ocular	A	Yes	MDA	374	Tanzania	M	2000	ocular	MK/LH/AS	yes	ERR175589	ERS177745	-	-
A_MH16665	ocular	A	Yes	MDA	2557	Tanzania	M	2000	ocular	MK/LH/AS	yes	ERR175590	ERS177746	-	-
A_MH17127	ocular	A	Yes	MDA	1033	Tanzania	M	2000	ocular	MK/LH/AS	yes	ERR175591	ERS177747	-	-
A_MH18843	ocular	A	Yes	MDA	712	Tanzania	F	2000	ocular	MK/LH/AS	yes	ERR175569	ERS177725	-	-
A_MH18876	ocular	A	Yes	MDA	1081	Tanzania	F	2000	ocular	MK/LH/AS	yes	ERR175592	ERS177748	-	-
A_MH19657	ocular	A	Yes	MDA	708	Tanzania	M	2000	ocular	MK/LH/AS	yes	ERR175570	ERS177726	-	-
A_MH19679	ocular	A	Yes	MDA	695	Tanzania	F	2000	ocular	MK/LH/AS	yes	ERR175593	ERS177749	-	-
A_MH20130	ocular	A	Yes	MDA	215	Tanzania	F	2000	ocular	MK/LH/AS	yes	ERR175594	ERS177750	-	-
A_MH20933	ocular	A	Yes	MDA	1131	Tanzania	F	2000	ocular	MK/LH/AS	yes	ERR175595	ERS177751	-	-
A_MH2145	ocular	A	Yes	MDA	590	Tanzania	F	2000	ocular	MK/LH/AS	yes	ERR175561	ERS177717	-	-
A_MH21571	ocular	A	Yes	MDA	530	Tanzania	F	2000	ocular	MK/LH/AS	yes	ERR175596	ERS177752	-	-
A_MH23527	ocular	A	Yes	MDA	977	Tanzania	F	2000	ocular	MK/LH/AS	yes	ERR175571	ERS177727	-	-
A_MH24519	ocular	A	Yes	MDA	868	Tanzania	M	2000	ocular	MK/LH/AS	yes	ERR175597	ERS177753	-	-
A_MH24640	ocular	A	Yes	MDA	376	Tanzania	F	2000	ocular	MK/LH/AS	yes	ERR175598	ERS177754	-	-
A_MH24673	ocular	A	Yes	MDA	748	Tanzania	M	2000	ocular	MK/LH/AS	yes	ERR175572	ERS177728	-	-
A_MH2497	ocular	A	Yes	MDA	1038	Tanzania	F	2000	ocular	MK/LH/AS	yes	ERR175562	ERS177718	-	-
A_MH25256	ocular	A	Yes	MDA	696	Tanzania	M	2000	ocular	MK/LH/AS	yes	ERR175573	ERS177729	-	-
A_MH25883	ocular	A	Yes	MDA	413	Tanzania	F	2000	ocular	MK/LH/AS	yes	ERR175599	ERS177755	-	-
A_MH26862	ocular	A	Yes	MDA	645	Tanzania	F	2000	ocular	MK/LH/AS	yes	ERR175600	ERS177756	-	-
A_MH27137	ocular	A	Yes	MDA	475	Tanzania	F	2000	ocular	MK/LH/AS	yes	ERR175601	ERS177757	-	-
A_MH3234	ocular	A	Yes	MDA	361	Tanzania	F	2000	ocular	MK/LH/AS	yes	ERR175576	ERS177732	-	-
A_MH34496	ocular	A	Yes	MDA	1417	Tanzania	M	2000	ocular	MK/LH/AS	yes	ERR175602	ERS177758	-	-
A_MH35739	ocular	A	Yes	MDA	78	Tanzania	M	2000	ocular	MK/LH/AS	yes	ERR175603	ERS177759	-	-
A_MH4510	ocular	A	Yes	MDA	513	Tanzania	F	2000	ocular	MK/LH/AS	yes	ERR175577	ERS177733	-	-
A_MH47300	ocular	A	Yes	MDA	570	Tanzania	F	2000	ocular	MK/LH/AS	yes	ERR175574	ERS177730	-	-
A_MH53658	ocular	A	Yes	MDA	538	Tanzania	F	2000	ocular	MK/LH/AS	yes	ERR175604	ERS177760	-	-
A_MH5368	ocular	A	Yes	MDA	739	Tanzania	F	2000	ocular	MK/LH/AS	yes	ERR175563	ERS177719	-	-
A_MH5786	ocular	A	Yes	MDA	1320	Tanzania	M	2000	ocular	MK/LH/AS	yes	ERR175564	ERS177720	-	-
A_MH6446	ocular	A	Yes	MDA	700	Tanzania	M	2000	ocular	MK/LH/AS	yes	ERR175578	ERS177734	-	-
A_MH7205	ocular	A	Yes	MDA	251	Tanzania	M	2000	ocular	MK/LH/AS	yes	ERR175579	ERS177735	-	-
A_MH858	ocular	A	Yes	MDA	661	Tanzania	M	2000	ocular	MK/LH/AS	yes	ERR175560	ERS177716	-	-
A_MH8910	ocular	A	Yes	MDA	327	Tanzania	M	2000	ocular	MK/LH/AS	yes	ERR175580	ERS177736	-	-
A_MH9922	ocular	A	Yes	Other	1031	Tanzania	F	2000	ocular	MK/LH/AS	yes	ERR175581	ERS177737	-	-
A_SA1	ocular	A	Yes	Other	814	Saudi Arabia	F	1957	ocular	MH	yes	ERR558498	ERS177777	-	-
B_Aus25	T1	B-Ba	Yes	Other	235	Australia	M	1988	ocular	PA	no	ERR386232	ERS351392	-	-	Andersson, Nat Comm, 2016
B_Aus28	T1	B-Ba	Yes	Other	191	Australia	M	1988	ocular	PA	no	ERR386222	ERS351377	-	-	Andersson, Nat Comm, 2016
B_Aus3	T2	B-Ba	No	IMS-MDA	112	Australia		1986-1989	unknown	PA	no	ERR189743	ERS153020	-	-	Andersson, Nat Comm, 2016
B_Aus36	T2	B-Ba	Yes	Other	354	Australia	M	1989	ocular	PA	no	ERR386225	ERS351385	-	-	Andersson, Nat Comm, 2016
B_Aus4	T2	B-Ba	No	IMS-MDA	39	Australia		1986-1989	unknown	PA	no	ERR189744	ERS153021	-	-	Andersson, Nat Comm, 2016
B_Aus5	T2	B-Ba	No	IMS-MDA	19	Australia		1986-1989	unknown	PA	no	ERR189745	ERS153022	-	-	Andersson, Nat Comm, 2016
B_Aus6	T1	B-Ba	No	MDA	12	Australia		1986-1989	unknown	PA	yes	ERR189766	ERS153043	-	-
B_Fin101	T2	B-Ba	No	Other	59	Finland	F	2009	endocervix	MP/SJK	yes	ERR278185	ERS200114	-	-
B_Fin203	T2	B-Ba	No	IMS-MDA	33	Finland	F	2011	endocervix	MP/SJK	yes	ERR278154	ERS200083	-	-
B_HAR36	ocular	B-Ba	Yes	Other	89	Saudi Arabia			ocular	MH	yes	ERR189736	ERS153013	-	-
B_Jali16	ocular	B-Ba	Yes	MDA	56	Gambia		1985	ocular	IC/DM	yes	ERR189738	ERS153015	-	-
B_Jali20	ocular	B-Ba	Yes	External	N/A	Gambia		1985	ocular	published	no	-	-	FM872308	-	Seth-Smith BMCG 2009
B_M48	ocular	B-Ba	Yes	Other	194	Gambia	M	2007	ocular	MH	yes	ERR175631	ERS177817	-	-
B_NL2	T2	B-Ba	Yes	Other	297	Netherlands	F	2001	endocervix	SM	yes	ERR211016	ERS161066	-	-
B_Sou42	T2	B-Ba	No	IMS-MDA	37	UK		1985	Unknown	IC	yes	ERR210997	ERS161047	-	-
B_TZ1A828	ocular	B-Ba	Yes	External	N/A	Tanzania	F	1998	ocular	published	no	-	-	FM872307	-	Seth-Smith BMCG 2009
Ba_Apache2	ocular	B-Ba	Yes	IMS-MDA	976	USA		1960	ocular	SP	yes	ERR140762	ERS095032	-	-
C_Aus10	T1	C	No	IMS-MDA	668	Australia		1986-1989	unknown	PA	no	ERR189746	ERS153023	-	-	Andersson, Nat Comm, 2016
C_Aus30	T1	C	Yes	Other	324	Australia	female	1988	ocular	PA	no	ERR386223	ERS351383	-	-	Andersson, Nat Comm, 2016
C_Aus33	T1	C	Yes	Other	299	Australia	M	1988	ocular	PA	no	ERR386224	ERS351384	-	-	Andersson, Nat Comm, 2016
C_Aus8	T1	C	No	Other	243	Australia		1986-1989	unknown	PA	no	ERR210992	ERS161042	-	-	Andersson, Nat Comm, 2016
C_Aus9	T1	C	No	MDA	505	Australia		1986-1989	unknown	PA	no	ERR189768	ERS153045	-	-	Andersson, Nat Comm, 2016
C_TW3	ocular	C	Yes	Other	652	Taiwan		1959	ocular	LK	yes	ERR558499	ERS177778	-	-
C_UW10	ocular	C	Yes	Other	180	Canada	M	1964	ocular	IC	yes	ERR175630	ERS177816	-	-
D_13-96	T1	D	0	External	N/A	USA				published	no	-	-	CP006676	-	Putman Microbio 2013
D_14-96	T2	D	0	External	N/A	USA				published	no	-	-	CP006677	-	Putman Microbio 2013
D_9805238	T2	D	Yes	Other	3598	Indonesia	F	1998	endocervix	JS	yes	ERR516394	ERS373088	-	-
D_Aus11	T2	D	No	IMS-MDA	114	Australia		1986-1989	unknown	PA	no	ERR189747	ERS153024	-	-	Andersson, Nat Comm, 2016
D_Aus12	T2	D	No	MDA	36	Australia		1986-1989	unknown	PA	yes	ERR189767	ERS153044	-	-
D_C32	T2	D	No	IMS-MDA	50	UK	F	2011	Ur/Cx	SP	yes	ERR175621	ERS177807	-	-
D_Fin163	T1	D	No	IMS-MDA	25	Finland	F	2010	endocervix	MP/SJK	yes	ERR278143	ERS200072	-	-
D_Fin178	T2	D	No	IMS-MDA	152	Finland	F	2010	endocervix	MP/SJK	yes	ERR278147	ERS200076	-	-
D_Fin187	T1	D	No	IMS-MDA	28	Finland	F	2010	endocervix	MP/SJK	yes	ERR278150	ERS200079	-	-
D_HonLC4	T1	D	No	SureSelect	124	Honduras				SM	yes	ERR658366	ERS151260	-	-
D_HPA314	T1	D	Yes	Other	448	UK	F		endocervix	HPA	yes	ERR108297	ERS082979	-	-
D_NL10	T1	D	Yes	IMS-MDA	44	Netherlands	F	2001	endocervix	SM	yes	ERR164676	ERS133263	-	-
D_NL11	T2	D	Yes	IMS-MDA	143	Netherlands	F	2001	endocervix	SM	yes	ERR164677	ERS133264	-	-
D_NL12	T2	D	Yes	IMS-MDA	60	Netherlands	F	2001	endocervix	SM	yes	ERR164678	ERS133265	-	-
D_NL13	T2	D	Yes	IMS-MDA	27	Netherlands	F	2001	endocervix	SM	yes	ERR164679	ERS133266	-	-
D_NL14	T2	D	Yes	IMS-MDA	47	Netherlands	F	2001	endocervix	SM	yes	ERR164680	ERS133267	-	-
D_NL15	T2	D	Yes	IMS-MDA	27	Netherlands	F	2001	endocervix	SM	yes	ERR164681	ERS133268	-	-
D_NL16	T2	D	Yes	Other	238	Netherlands	F	2001	endocervix	SM	yes	ERR210970	ERS161020	-	-
D_NL17	T2	D	Yes	IMS-MDA	29	Netherlands	F	2001	endocervix	SM	yes	ERR164682	ERS133269	-	-
D_NL19	T1	D	Yes	IMS-MDA	14	Netherlands	F	2001	endocervix	SM	yes	ERR164684	ERS133271	-	-
D_NL32	T2	D	Yes	Other	670	Netherlands	F	2001	endocervix	SM	yes	ERR189763	ERS153040	-	-
D_NL4	T1	D	Yes	Other	77	Netherlands	F	2001	endocervix	SM	yes	ERR211017	ERS161067	-	-
D_NL5	T1	D	Yes	Other	70	Netherlands	F	2001	endocervix	SM	yes	ERR211018	ERS161068	-	-
D_NL59	T2	D	Yes	Other	293	Netherlands	F	2001	endocervix	SM	yes	ERR189765	ERS153042	-	-
D_NL6	T1	D	Yes	IMS-MDA	13	Netherlands	F	2001	endocervix	SM	yes	ERR164672	ERS133259	-	-
D_NL71	T2	D	Yes	Other	44	Netherlands	F	2001	endocervix	SM	yes	ERR210988	ERS161038	-	-
D_NL8	T1	D	Yes	IMS-MDA	55	Netherlands	F	2001	endocervix	SM	yes	ERR164674	ERS133261	-	-
D_S1736	T2	D	Yes	Other	96	Sweden	F	2010	endocervix	MU	yes	ERR108286	ERS082968	-	-
D_S1879	T1	D	Yes	Other	190	Sweden	M	2010	urethra	MU	yes	ERR108287	ERS082969	-	-
D_S2130	T2	D	Yes	Other	296	Sweden	F	2010	endocervix	MU	yes	ERR111586	ERS075209	-	-
D_S276I	T1	D	Yes	Other	459	Sweden	F	2011	endocervix	MU	yes	ERR140754	ERS095024	-	-
D_S3257	T2	D	Yes	MDA	78	Sweden	F	2010	endocervix	MU	yes	ERR111590	ERS075213	-	-
D_S3489	T2	D	Yes	MDA	63	Sweden	F	2010	endocervix	MU	yes	ERR111589	ERS075212	-	-
D_S3929	T2	D	Yes	Other	172	Sweden	F	2010	endocervix	MU	yes	ERR111578	ERS075201	-	-
D_S4093	T2	D	Yes	Other	254	Sweden	F	2010	endocervix	MU	yes	ERR140804	ERS095074	-	-
D_S4828	T2	D	Yes	Other	296	Sweden	F	2010	endocervix	MU	yes	ERR108294	ERS082976	-	-
D_Soton128	T1	D	Yes	Other	615	UK	F	2009	endocervix	IC	yes	ERR140826	ERS095096	-	-
D_Soton15	T1	D	Yes	Other	139	UK	F	2009	endocervix	PM	yes	ERR026568	ERS013807	-	-
D_Soton150	T2	D	Yes	Other	208	UK	F	2009	endocervix	PM	yes	ERR026586	ERS013823	-	-
D_Soton42	T2	D	Yes	Other	527	UK	F	2009	endocervix	IC	yes	ERR140819	ERS095089	-	-
D_Soton47	T2	D	Yes	Other	179	UK	F	2009	endocervix	PM	yes	ERR026573	ERS013812	-	-
D_Soton49	T1	D	Yes	Other	499	UK	F	2009	endocervix	IC	yes	ERR140821	ERS095091	-	-
D_Soton54	T2	D	Yes	Other	554	UK	F	2009	endocervix	IC	yes	ERR140822	ERS095092	-	-
D_SotonD1	T1	D	Yes	Other	324	UK	F	2009	endocervix	published	no	ERR027327	ERS008761	-	HE603229	Harris 2012
D_SotonD2	T2	D	Yes	Other	390	UK	F	2009	endocervix	PM	yes	ERR026542	ERS013784	-	-
D_SotonD3	T1	D	Yes	Other	401	UK	F	2009	endocervix	PM	yes	ERR026545	ERS013785	-	-
D_SotonD4	T2	D	Yes	Other	145	UK	F	2009	endocervix	PM	yes	ERR026546	ERS013786	-	-
D_SotonD5	T2	D	Yes	Other	281	UK	F	2009	endocervix	PM	no	ERR026547	ERS013787	-	HE603230	Harris 2012
D_SotonD6	T2	D	Yes	Other	715	UK	F	2009	endocervix	published	no	ERR027328	ERS008762	-	HE603231	Harris 2012
D_STN101	T2	D	No	SureSelect	166	UK		1985	Unknown	IC	yes	ERR658584	ERS208565	-	-
D_STN113	T2	D	No	SureSelect	3385	UK		1985	Unknown	IC	yes	ERR658586	ERS208567	-	-
D_T9p	T1	D	Yes	Other	15	UK		2012		SP	yes	ERR140781	ERS095051	-	-
D_UK466322	T2	D	No	SureSelect	105	UK	F	2012	Cx/Urethral	SP	yes	ERR658635	ERS208362	-	-
D_UK663610	T1	D	No	SureSelect	5907	UK	F	2012	Cx/Urethral	SP	yes	ERR658666	ERS208393	-	-
D_UK750364	T1	D	No	SureSelect	39	UK	F	2012	endocervix	SP	yes	0	ERS160254	-	-
D_UK750376	T2	D	No	SureSelect	370	UK	M	2012	urethra	SP	yes	ERR658498	ERS160257	-	-
D_UK750523	T2	D	No	SureSelect	230	UK	F	2012	endocervix	SP	yes	ERR658501	ERS160260	-	-
D_UK912432	T2	D	No	SureSelect	1089	UK	F	2012	Cx/Urethral	SP	yes	ERR658673	ERS208400	-	-
D_UW3	T2	D	0	External	N/A	USA	F	1965	endocervix	published	no	-	-	AE001273	-	Stephens Science 1998
Ds_2932	T1	D	0	External	N/A	0	F		endocervix	published	no	-	-	ACFJ01000001	-	Jeffrey 2010
E_11023	T1	E	0	External	N/A	0	F		endocervix	published	no	-	-	CP001890	-	Jeffrey 2010
E_12-94	T1	E	0	External	N/A	USA				published	no	-	-	CP006675	-	Putman Microbio 2013
E_150	T1	E	0	External	N/A	0	M		rectum	published	no	-	-	CP001886	-	Jeffrey 2010
E_940U470	T1	E	Yes	Other	1569	USA	M		urethra	JS	yes	ERR348845	ERS248053	-	-
E_Ar152	T1	E	Yes	Other	43	Argentina	F	2005	ocular	LGV/MFF	yes	ERR111636	ERS082953	-	-
E_Ar182	T1	E	Yes	Other	441	Argentina	M	2008	urethra	LGV/MFF	yes	ERR108273	ERS082955	-	-
E_Ar250	T1	E	Yes	SureSelect	2841	Argentina	M	2006	ocular	LGV/MFF	yes	ERR658410	ERS160297	-	-
E_Ar427	T1	E	Yes	MDA	505	Argentina	F	2011	endocervix	LGV/MFF	yes	ERR108279	ERS082961	-	-
E_Ar5	T1	E	Yes	MDA	33	Argentina	F	2006	endocervix	LGV/MFF	yes	ERR111634	ERS082951	-	-
E_Ar7218	T1	E	Yes	Other	273	Argentina	M	2004	ocular	LGV/MFF	yes	ERR108280	ERS082962	-	-
E_Aus13	T1	E	No	Other	311	Australia		1986-1989	unknown	PA	no	ERR189761	ERS153038	-	-	Andersson, Nat Comm, 2016
E_Bour	T1	E	Yes	Other	868	USA	M	1959	ocular	published	no	ERR008578	ERS001401	-	HE603212	Harris 2012
E_C194	T1	E	No	IMS-MDA	38	UK	F	2011	vagina	SP	yes	ERR175638	ERS177824	-	-
E_C208	T1	E	No	IMS-MDA	34	UK	M	2011	Urine	SP	yes	ERR175640	ERS177826	-	-
E_C236	T1	E	No	IMS-MDA	39	UK	F	2011	Ur/Cx	SP	yes	ERR175643	ERS177829	-	-
E_C258	T1	E	No	IMS-MDA	105	UK		2011		SP	yes	ERR175646	ERS177832	-	-
E_C37	T1	E	No	IMS-MDA	95	UK	F	2011	vagina	SP	yes	ERR175623	ERS177809	-	-
E_C5	T1	E	No	IMS-MDA	16	UK	F	2011	vagina	SP	yes	ERR175618	ERS177804	-	-
E_C58	T1	E	No	IMS-MDA	51	UK	F	2011	vagina	SP	yes	ERR175626	ERS177812	-	-
E_C599	T1	E	Yes	Other	689	USA	M	1996	urethra	IC	yes	ERR027326	ERS008760	-	-
E_CC15	T1	E	Yes	Other	50	UK	F	2009	endocervix	HPA	yes	ERR140842	ERS095112	-	-
E_CC35	T1	E	Yes	Other	21	UK	M	2010	urethra	HPA	yes	ERR140843	ERS095113	-	-
E_DK20	T1	E	Yes	Other	54	Denmark		1967	conjunctiva	IC	yes	ERR558495	ERS177774	-	-
E_Fin127	T1	E	No	IMS-MDA	15	Finland	F	2010	endocervix	MP/SJK	yes	ERR278134	ERS200063	-	-
E_Fin129	T1	E	No	IMS-MDA	22	Finland	F	2010	endocervix	MP/SJK	yes	ERR278135	ERS200064	-	-
E_Fin142	T1	E	No	IMS-MDA	29	Finland	F	2010	endocervix	MP/SJK	yes	ERR278136	ERS200065	-	-
E_Fin155	T1	E	No	IMS-MDA	26	Finland	F	2010	endocervix	MP/SJK	yes	ERR278141	ERS200070	-	-
E_Fin159	T1	E	No	Other	186	Finland	F	2010	endocervix	MP/SJK	yes	ERR278187	ERS200116	-	-
E_Fin172	T1	E	No	IMS-MDA	25	Finland	F	2010	endocervix	MP/SJK	yes	ERR278145	ERS200074	-	-
E_Fin184	T1	E	No	IMS-MDA	27	Finland	F	2010	endocervix	MP/SJK	yes	ERR278148	ERS200077	-	-
E_Fin185	T1	E	No	IMS-MDA	14	Finland	F	2010	endocervix	MP/SJK	yes	ERR278149	ERS200078	-	-
E_Fin194	T1	E	No	IMS-MDA	15	Finland	F	2010	endocervix	MP/SJK	yes	ERR278152	ERS200081	-	-
E_Fin198	T1	E	No	IMS-MDA	22	Finland	F	2010	endocervix	MP/SJK	yes	ERR278153	ERS200082	-	-
E_Fin214	T1	E	No	IMS-MDA	27	Finland	F	2011	endocervix	MP/SJK	yes	ERR278158	ERS200087	-	-
E_Fin220	T1	E	No	IMS-MDA	38	Finland	F	2011	endocervix	MP/SJK	yes	ERR278161	ERS200090	-	-
E_It246	T1	E	No	SureSelect	97	Italy	F	2010	endocervix	TB/PC	yes	ERR658535	ERS208511	-	-
E_It363	T1	E	No	SureSelect	20	Italy	F	2010	endocervix	TB/PC	yes	ERR658534	ERS208510	-	-
E_It769	T1	E	No	SureSelect	291	Italy	F	2011	endocervix	TB/PC	yes	ERR658536	ERS208512	-	-
E_It807	T1	E	No	SureSelect	992	Italy				TB/PC	yes	ERR658407	ERS160294	-	-
E_IU824	T1	E	Yes	Other	906	USA	F		endometrial	published	no	ERR558500	ERS177779	HF562298	-	O'Neill Microbiology 2013
E_IU888	T1	E	Yes	Other	345	USA	F		endometrial	published	no	ERR558501	ERS177780	HF562300	-	O'Neill Microbiology 2013
E_NL21	T1	E	Yes	Other	48	Netherlands	F	2001	endocervix	SM	yes	ERR211019	ERS161069	-	-
E_NL23	T1	E	Yes	Other	407	Netherlands	F	2001	endocervix	SM	yes	ERR189756	ERS153033	-	-
E_NL24	T1	E	Yes	Other	291	Netherlands	F	2001	endocervix	SM	yes	ERR189757	ERS153034	-	-
E_NL26	T1	E	Yes	IMS-MDA	109	Netherlands	F	2001	endocervix	SM	yes	ERR164687	ERS133274	-	-
E_NL28	T1	E	Yes	IMS-MDA	104	Netherlands	F	2001	endocervix	SM	yes	ERR164689	ERS133276	-	-
E_NL29	T1	E	Yes	Other	237	Netherlands	F	2001	endocervix	SM	yes	ERR189758	ERS153035	-	-
E_R1430	T1	E	Yes	Other	90	Russia	M	2011	urethra	MU	yes	ERR111621	ERS082938	-	-
E_R16965	T1	E	Yes	Other	76	Russia	F	2011	endocervix	MU	yes	ERR140837	ERS095107	-	-
E_R25114	T1	E	Yes	Other	430	Russia	F	2010	endocervix	MU	yes	ERR111596	ERS075219	-	-
E_R26833	T1	E	Yes	Other	293	Russia	F	2010	endocervix	MU	no	ERR111601	ERS082918	-	-	Seth-Smith Gen Res 2013
E_R27091	T1	E	Yes	IMS-MDA	80	Russia	F	2010	endocervix	MU	no	ERR111566	ERS075189	-	-	Seth-Smith Gen Res 2013
E_R28017	T1	E	Yes	IMS-MDA	163	Russia	F	2010	endocervix	MU	no	ERR111565	ERS075188	-	-	Seth-Smith Gen Res 2013
E_R28044	T1	E	Yes	Other	442	Russia	F	2010	endocervix	MU	yes	ERR111594	ERS075217	-	-
E_R29005	T1	E	Yes	MDA	40	Russia	F	2010	endocervix	MU	yes	ERR111630	ERS082947	-	-
E_R30444	T1	E	Yes	Other	45	Russia	F	2010	endocervix	MU	yes	ERR111600	ERS075223	-	-
E_R32100	T1	E	Yes	IMS-MDA	225	Russia	F	2010	endocervix	MU	no	ERR111563	ERS075186	-	-	Seth-Smith Gen Res 2013
E_R33420	T1	E	Yes	MDA	79	Russia	F	2010	endocervix	MU	yes	ERR164655	ERS133242	-	-
E_R35067	T1	E	Yes	IMS-MDA	52	Russia	M	2010	urethra	MU	yes	ERR111567	ERS075190	-	-
E_R4159	T1	E	Yes	Other	59	Russia	M	2011	urethra	MU	yes	ERR111615	ERS082932	-	-
E_R4195	T1	E	Yes	IMS-MDA	369	Russia	F	2011	endocervix	MU	yes	ERR140796	ERS095066	-	-
E_R4528	T1	E	Yes	Other	243	Russia	F	2011	endocervix	MU	yes	ERR140835	ERS095105	-	-
E_R526	T1	E	Yes	IMS-MDA	177	Russia	F	2011	endocervix	MU	yes	ERR111568	ERS075191	-	-
E_Rb10387	T1	E	Yes	Other	35	UK	M	2010	Unknown	HPA	yes	ERR034219	ERS017906	-	-
E_Rb10392	T1	E	Yes	Other	24	UK	F	2010	endocervix	HPA	yes	ERR175633	ERS177819	-	-
E_Rb1392	T1	E	Yes	Other	16	UK	F	2010	endocervix	HPA	yes	ERR071994	ERS066957	-	-
E_S1019	T1	E	Yes	Other	297	Sweden	F	2010	endocervix	MU	yes	ERR140808	ERS095078	-	-
E_S1086	T1	E	Yes	Other	193	Sweden	F	2010	endocervix	MU	yes	ERR111585	ERS075208	-	-
E_S1148	T1	E	Yes	Other	384	Sweden	F	2010	endocervix	MU	yes	ERR140810	ERS095080	-	-
E_S1227	T1	E	Yes	Other	186	Sweden	F	2010	endocervix	MU	yes	ERR140805	ERS095075	-	-
E_S1528	T1	E	Yes	Other	184	Sweden	F	2010	endocervix	MU	yes	ERR140809	ERS095079	-	-
E_S1613	T1	E	Yes	Other	213	Sweden	F	2010	endocervix	MU	yes	ERR140812	ERS095082	-	-
E_S1618	T1	E	Yes	Other	29	Sweden	F	2010	endocervix	MU	yes	ERR108290	ERS082972	-	-
E_S1886	T1	E	Yes	Other	37	Sweden	F	2010	endocervix	MU	yes	ERR108289	ERS082971	-	-
E_S2384	T1	E	Yes	MDA	398	Sweden	F	2010	endocervix	MU	yes	ERR140760	ERS095030	-	-
E_S2491	T1	E	Yes	Other	34	Sweden	F	2010	endocervix	MU	yes	ERR108284	ERS082966	-	-
E_S2699	T1	E	Yes	Other	465	Sweden	F	2011	endocervix	MU	yes	ERR140831	ERS095101	-	-
E_S2713	T1	E	Yes	Other	349	Sweden	F	2011	endocervix	MU	yes	ERR140832	ERS095102	-	-
E_S3024	T1	E	Yes	Other	255	Sweden	M	2010	conjunctiva	MU	yes	ERR111579	ERS075202	-	-
E_S3066	T1	E	Yes	IMS-MDA	334	Sweden	F	2011	endocervix	MU	yes	ERR140841	ERS095111	-	-
E_S3073	T1	E	Yes	Other	92	Sweden	F	2010	endocervix	MU	yes	ERR140801	ERS095071	-	-
E_S3085	T1	E	Yes	Other	2296	Sweden	F	2011	endocervix	MU	yes	ERR140833	ERS095103	-	-
E_S3122	T1	E	Yes	Other	243	Sweden	F	2010	endocervix	MU	yes	ERR111582	ERS075205	-	-
E_S3695	T1	E	Yes	Other	206	Sweden	F	2006	endocervix	MU	yes	ERR140815	ERS095085	-	-
E_S3711	T1	E	Yes	Other	28	Sweden	F	2011	endocervix	MU	yes	ERR140834	ERS095104	-	-
E_S3724	T1	E	Yes	Other	401	Sweden	F	2006	endocervix	MU	yes	ERR140816	ERS095086	-	-
E_S3732	T1	E	Yes	Other	168	Sweden	F	2010	Unknown	MU	yes	ERR108282	ERS082964	-	-
E_S4007	T1	E	Yes	Other	265	Sweden	F	2006	endocervix	MU	yes	ERR140817	ERS095087	-	-
E_S4106	T1	E	Yes	Other	227	Sweden	F	2010	endocervix	MU	yes	ERR140803	ERS095073	-	-
E_S4247	T1	E	Yes	Other	74	Sweden	M	2010	urethra	MU	yes	ERR108293	ERS082975	-	-
E_S4324	T1	E	Yes	Other	72	Sweden	M	2010	urethra	MU	yes	ERR108288	ERS082970	-	-
E_S4471	T1	E	Yes	Other	209	Sweden	F	2010	endocervix	MU	yes	ERR108285	ERS082967	-	-
E_S581	T1	E	Yes	MDA	25	Sweden	F	2011	endocervix	MU	yes	ERR189737	ERS153014	-	-
E_Soton107	T1	E	Yes	Other	411	UK	F	2009	endocervix	IC	yes	ERR111557	ERS075180	-	-
E_Soton116	T1	E	Yes	Other	146	UK	F	2009	endocervix	IC	yes	ERR111558	ERS075181	-	-
E_Soton120	T1	E	Yes	Other	242	UK	F	2009	endocervix	IC	yes	ERR111559	ERS075182	-	-
E_Soton121	T1	E	Yes	Other	212	UK	F	2009	endocervix	PM	yes	ERR026584	ERS013821	-	-
E_Soton122	T1	E	Yes	Other	283	UK	F	2009	endocervix	PM	yes	ERR026585	ERS013822	-	-
E_Soton145	T1	E	Yes	Other	287	UK	F	2009	endocervix	IC	yes	ERR111560	ERS075183	-	-
E_Soton155	T1	E	Yes	Other	164	UK	F	2009	endocervix	PM	yes	ERR026577	ERS013824	-	-
E_Soton159	T1	E	Yes	Other	433	UK	F	2009	endocervix	IC	yes	ERR111561	ERS075184	-	-
E_Soton17	T1	E	Yes	Other	318	UK	F	2009	endocervix	IC	yes	ERR111555	ERS075178	-	-
E_Soton53	T1	E	Yes	Other	233	UK	F	2009	endocervix	IC	yes	ERR111556	ERS075179	-	-
E_Soton73	T1	E	Yes	Other	205	UK	F	2009	endocervix	PM	yes	ERR026579	ERS013816	-	-
E_Soton83	T1	E	Yes	Other	283	UK	F	2009	endocervix	IC	yes	ERR140823	ERS095093	-	-
E_SotonE1	T1	E	Yes	Other	126	UK	F	2009	endocervix	PM	yes	ERR026548	ERS013788	-	-
E_SotonE2	T1	E	Yes	Other	227	UK	F	2009	endocervix	PM	yes	ERR175612	ERS013789	-	-
E_SotonE3	T1	E	Yes	Other	93	UK	F	2009	endocervix	PM	yes	ERR026550	ERS013790	-	-
E_SotonE4	T1	E	Yes	Other	198	UK	F	2009	endocervix	PM	no	ERR026551	ERS013791	-	HE603232	Harris 2012
E_SotonE5	T1	E	Yes	Other	262	UK	F	2009	endocervix	PM	yes	ERR026552	ERS013792	-	-
E_SotonE6	T1	E	Yes	Other	141	UK	F	2009	endocervix	PM	yes	ERR026543	ERS013793	-	-
E_SotonE7	T1	E	Yes	Other	100	UK	F	2009	endocervix	PM	yes	ERR026544	ERS013794	-	-
E_SotonE8	T1	E	Yes	Other	315	UK	F	2009	endocervix	published	no	ERR027329	ERS008763	-	HE603233	Harris 2012
E_SotonE9	T1	E	Yes	Other	387	UK	F	2009	endocervix	PM	yes	ERR026554	ERS013795	-	-
E_Sou102	T1	E	No	IMS-MDA	148	UK	F	1985	Unknown	IC	yes	ERR211010	ERS161060	-	-
E_Sou60	T1	E	No	IMS-MDA	67	UK		1985	Unknown	IC	yes	ERR210999	ERS161049	-	-
E_Sou75	T1	E	No	IMS-MDA	51	UK		1985	Unknown	IC	yes	ERR211004	ERS161054	-	-
E_STN10	T1	E	No	SureSelect	105	UK		1985	Unknown	IC	yes	ERR658575	ERS208555	-	-
E_STN11	T1	E	No	SureSelect	40	UK		1985	Unknown	IC	yes	ERR658576	ERS208556	-	-
E_STN115	T1	E	No	SureSelect	2016	UK		1985	Unknown	IC	yes	ERR658587	ERS208568	-	-
E_STN119	T1	E	No	SureSelect	927	UK		1985	Unknown	IC	yes	ERR658588	ERS208569	-	-
E_STN12	T1	E	No	SureSelect	120	UK		1985	Unknown	IC	yes	ERR658577	ERS208557	-	-
E_STN2	T1	E	No	SureSelect	78	UK		1985	Unknown	IC	yes	ERR658574	ERS208554	-	-
E_STN47	T1	E	No	SureSelect	225	UK		1985	Unknown	IC	yes	ERR658581	ERS208562	-	-
E_STN68	T1	E	No	SureSelect	69	UK		1985	Unknown	IC	yes	ERR658582	ERS208563	-	-
E_STN92	T1	E	No	SureSelect	31	UK		1985	Unknown	IC	yes	ERR658583	ERS208564	-	-
E_SW2	T1	E	Yes	Other	987	Sweden	M	2006	urethra	published	no	ERR008596	ERS001397	-	FM865439	Unemo Microbiol 2010
E_SW3	T1	E	Yes	Other	396	Sweden	F	2001	endocervix	published	no	ERR008589	ERS001406	-	FM865440	Harris 2012
E_Swab6	T1	E	Yes	IMS-MDA	471	UK	F	2010	vagina	published	no	ERR175608	ERS177764	-	-	Seth-Smith Gen Res 2013
E_SwabB4	T1	E	No	IMS-MDA	31	UK	F	2010	Unknown	SP	no	ERR034345	ERS015770	-	-	Seth-Smith Gen Res 2013
E_UK220880	T1	E	No	SureSelect	291	UK	F	2012	vagina	SP	yes	0	ERS160286	-	-
E_UK34334	T1	E	No	SureSelect	55	UK	M	2012	urethra	SP	yes	ERR658682	ERS208409	-	-
E_UK466129	T1	E	No	SureSelect	69	UK	F	2012	Cx/Urethral	SP	yes	ERR658591	ERS208318	-	-
E_UK466546	T1	E	No	SureSelect	92	UK	F	2012	Cx/Urethral	SP	yes	ERR658639	ERS208366	-	-
E_UK582206	T1	E	No	SureSelect	360	UK	F	2012	Cx/Urethral	SP	yes	ERR658642	ERS208369	-	-
E_UK582260	T1	E	No	SureSelect	28	UK	M	2012	urethra	SP	yes	ERR658645	ERS208372	-	-
E_UK582263	T1	E	No	SureSelect	31	UK	F	2012	Cx/Urethral	SP	yes	ERR658595	ERS208322	-	-
E_UK583638	T1	E	No	SureSelect	34	UK	M	2012	urethra	SP	yes	ERR658650	ERS208377	-	-
E_UK584031	T1	E	No	SureSelect	39	UK	F	2012	Cx/Urethral	SP	yes	ERR658602	ERS208329	-	-
E_UK663813	T1	E	No	SureSelect	199	UK	F	2012	Cx/Urethral	SP	yes	ERR658606	ERS208333	-	-
E_UK663924	T1	E	No	SureSelect	53	UK	F	2012	Cx/Urethral	SP	yes	ERR658667	ERS208394	-	-
E_UK663968	T1	E	No	SureSelect	58	UK	M	2012	urethra	SP	yes	ERR658668	ERS208395	-	-
E_UK664394	T1	E	No	SureSelect	219	UK	M	2012	urethra	SP	yes	ERR658669	ERS208396	-	-
E_UK769748	T1	E	No	SureSelect	3764	UK	F	2012	Cx/Urethral	SP	yes	ERR658670	ERS208397	-	-
E_UK769852	T1	E	No	SureSelect	98	UK	M	2012	urethra	SP	yes	ERR658671	ERS208398	-	-
E_UK912889	T1	E	No	SureSelect	40	UK	F	2012	Cx/Urethral	SP	yes	ERR658610	ERS208337	-	-
E_UK913723	T1	E	No	SureSelect	119	UK	F	2012	Cx/Urethral	SP	yes	ERR658617	ERS208344	-	-
E_UK913953	T1	E	No	SureSelect	593	UK	F	2012	vagina	SP	yes	ERR658619	ERS208346	-	-
F_1-93	T1	F	0	External	N/A	USA				published	no	-	-	CP006671	-	Putman Microbio 2013
F_11-96	T1	F	0	External	N/A	USA				published	no	-	-	CP006674	-	Putman Microbio 2013
F_2-93	T1	F	0	External	N/A	USA				published	no	-	-	CP006672	-	Putman Microbio 2013
F_6-94	T1	F	0	External	N/A	USA				published	no	-	-	CP006673	-	Putman Microbio 2013
F_70	T1	F	0	External	N/A	0				published	no	-	-	ABYF01000001	-	Jeffrey 2010
F_AddT9	T1	F	No	SureSelect	30	UK				SP	yes	ERR658365	ERS151259	-	-
F_Aus20	T1	F	No	IMS-MDA	55	Australia		1986-1989	unknown	PA	no	ERR189754	ERS153031	-	-	Andersson, Nat Comm, 2016
F_C55	T1	F	No	IMS-MDA	104	UK	F	2011	vagina	SP	yes	ERR175625	ERS177811	-	-
F_Fin106	T1	F	No	IMS-MDA	20	Finland	F	2010	endocervix	MP/SJK	yes	ERR278132	ERS200061	-	-
F_Fin152	T1	F	No	IMS-MDA	16	Finland	F	2010	endocervix	MP/SJK	yes	ERR278139	ERS200068	-	-
F_Fin175	T1	F	No	IMS-MDA	16	Finland	F	2010	endocervix	MP/SJK	yes	ERR278146	ERS200075	-	-
F_Fin181	T1	F	No	IMS-MDA	27	Finland	F	2010	endocervix	MP/SJK	yes	ERR278162	ERS200091	-	-
F_Fin213	T1	F	No	IMS-MDA	52	Finland	F	2011	endocervix	MP/SJK	yes	ERR278190	ERS200119	-	-
F_Fin219	T1	F	No	IMS-MDA	33	Finland	F	2011	endocervix	MP/SJK	yes	ERR278160	ERS200089	-	-
F_HonMPB36	T1	F	No	SureSelect	23	Honduras	F		endocervix	SM	yes	ERR658541	ERS208517	-	-
F_IC-Cal-3	T1	F	Yes	Other	160	USA		1960	ocular (neonate)	HPA	no*	ERR278181	ERS200110	-	-	Joseph MBE 2012*
F_It686	T1	F	No	SureSelect	25	Italy	F	2011	endocervix	TB/PC	yes	ERR658532	ERS208508	-	-
F_It688	T1	F	No	IMS-MDA	46	Italy	M	2011	urethra	TB/PC	yes	ERR140764	ERS095034	-	-
F_NI1	T1	F	Yes	Other	532	Unknown			Unknown	IC	yes	ERR175650	ERS177836	-	-
F_NL30	T1	F	Yes	IMS-MDA	221	Netherlands	F	2001	endocervix	SM	yes	ERR164690	ERS133277	-	-
F_NL31	T1	F	Yes	Other	385	Netherlands	F	2001	endocervix	SM	yes	ERR189762	ERS153039	-	-
F_NL35	T1	F	Yes	Other	37	Netherlands	F	2001	endocervix	SM	yes	ERR211022	ERS161072	-	-
F_NL36	T1	F	Yes	IMS-MDA	27	Netherlands	F	2001	endocervix	SM	yes	ERR189726	ERS153003	-	-
F_NL38	T1	F	Yes	Other	59	Netherlands	F	2001	endocervix	SM	yes	ERR278184	ERS200113	-	-
F_R12921	T1	F	Yes	IMS-MDA	138	Russia	F	2011	endocervix	MU	yes	ERR140799	ERS095069	-	-
F_R28312	T1	F	Yes	Other	518	Russia	M	2010	urethra	MU	yes	ERR111597	ERS075220	-	-
F_R4663	T1	F	Yes	IMS-MDA	217	Russia	F	2011	endocervix	MU	yes	ERR140795	ERS095065	-	-
F_R7369	T1	F	Yes	IMS-MDA	22	Russia	F	2011	endocervix	MU	yes	ERR140798	ERS095068	-	-
F_S1470	T1	F	Yes	Other	71	Sweden	F	2010	endocervix	MU	yes	ERR108292	ERS082974	-	-
F_S1494	T1	F	Yes	Other	615	Sweden	F	2010	endocervix	MU	yes	ERR140811	ERS095081	-	-
F_S2430	T1	F	Yes	Other	389	Sweden	M	2010	urethra	MU	yes	ERR111583	ERS075206	-	-
F_S2526	T1	F	Yes	Other	100	Sweden	F	2010	Unknown	MU	yes	ERR111577	ERS075200	-	-
F_S2595	T1	F	Yes	Other	454	Sweden	F	2010	endocervix	MU	yes	ERR108283	ERS082965	-	-
F_S3948	T1	F	Yes	Other	579	Sweden	F	2010	endocervix	MU	yes	ERR140800	ERS095070	-	-
F_S4410	T1	F	Yes	MDA	132	Sweden	F	2010	endocervix	MU	yes	ERR111593	ERS075216	-	-
F_Soton106	T1	F	Yes	Other	783	UK	F	2009	endocervix	IC	yes	ERR140824	ERS095094	-	-
F_Soton118	T1	F	Yes	Other	351	UK	F	2009	endocervix	IC	yes	ERR140825	ERS095095	-	-
F_Soton137	T1	F	Yes	Other	195	UK	F	2009	endocervix	IC	yes	ERR140827	ERS095097	-	-
F_Soton18	T1	F	Yes	Other	107	UK	F	2009	endocervix	PM	yes	ERR026569	ERS013808	-	-
F_Soton48	T1	F	Yes	Other	381	UK	F	2009	endocervix	IC	yes	ERR140820	ERS095090	-	-
F_Soton88	T1	F	Yes	Other	191	UK	F	2009	endocervix	PM	yes	ERR026581	ERS013818	-	-
F_SotonF1	T1	F	Yes	Other	277	UK	F	2009	endocervix	PM	yes	ERR026556	ERS013796	-	-
F_SotonF2	T1	F	Yes	Other	173	UK	F	2009	endocervix	PM	yes	ERR026557	ERS013797	-	-
F_SotonF3	T1	F	Yes	Other	412	UK	F	2009	endocervix	published	no	ERR027330	ERS008764	-	HE603234	Harris 2012
F_SotonF4	T1	F	Yes	Other	113	UK	F	2009	endocervix	PM	yes	ERR026558	ERS013798	-	-
F_Sou100	T1	F	No	IMS-MDA	23	UK	M		Unknown	IC	yes	ERR211009	ERS161059	-	-
F_Sou87	T1	F	No	IMS-MDA	34	UK		1985	Unknown	IC	yes	ERR211005	ERS161055	-	-
F_Sou89	T1	F	No	IMS-MDA	13	UK	F		Unknown	IC	yes	ERR211006	ERS161056	-	-
F_Sou9	T1	F	No	IMS-MDA	106	UK		1985	Unknown	IC	yes	ERR189771	ERS153048	-	-
F_STN110	T1	F	No	SureSelect	70	UK		1985	Unknown	IC	yes	ERR658585	ERS208566	-	-
F_STN15	T1	F	No	SureSelect	236	UK		1985	Unknown	IC	yes	ERR658578	ERS208558	-	-
F_STN22	T1	F	No	SureSelect	825	UK		1985	Unknown	IC	yes	ERR658580	ERS208560	-	-
F_SW4	T1	F	Yes	Other	526	Sweden	F	2002	endocervix	published	no	ERR008588	ERS001414	-	FM865441	Harris 2012
F_SW5	T1	F	Yes	Other	777	Sweden	F	2002	endocervix	published	no	ERR008582	ERS001415	-	FM865442	Harris 2012
F_Swab5	T1	F	No	IMS-MDA	88	UK	F	2010	vagina	SP	no	ERR024700	ERS013115	-	-	Seth-Smith Gen Res 2013
F_SwabB1	T1	F	No	IMS-MDA	75	UK	F	2010	vagina	SP	no	ERR173901	ERS177788	-	-	Seth-Smith Gen Res 2013
F_SwabB8	T1	F	No	IMS-MDA	54	UK	F	2010	vagina	SP	no	ERR034346	ERS015772	-	-	Seth-Smith Gen Res 2013
F_SWFP	T1	F	Yes	Other	1482	Sweden	F	2009	endocervix	IC	yes	ERR008598	ERS001400	-	-
F_UK220521	T1	F	No	SureSelect	1514	UK	M	2012	urethra	SP	yes	ERR658399	ERS160285	-	-
F_UK35155	T1	F	No	SureSelect	164	UK	F	2012	Cx/Urethral	SP	yes	ERR658626	ERS208353	-	-
F_UK465966	T1	F	No	SureSelect	1935	UK	F	2012	Cx/Urethral	SP	yes	ERR658632	ERS208359	-	-
F_UK466273	T1	F	No	SureSelect	44	UK	F	2012	Cx/Urethral	SP	yes	ERR658592	ERS208319	-	-
F_UK583012	T1	F	No	SureSelect	52	UK	F	2012	Cx/Urethral	SP	yes	ERR658656	ERS208383	-	-
F_UK583072	T1	F	No	SureSelect	1081	UK	F	2012	Cx/Urethral	SP	yes	ERR658652	ERS208379	-	-
F_UK583468	T1	F	No	SureSelect	180	UK	F	2012	Cx/Urethral	SP	yes	ERR658649	ERS208376	-	-
F_UK584026	T1	F	No	SureSelect	65	UK	F	2012	Cx/Urethral	SP	yes	ERR658647	ERS208374	-	-
F_UK663442	T1	F	No	SureSelect	107	UK	M	2012	urethra	SP	yes	ERR658664	ERS208391	-	-
F_UK770010	T1	F	No	SureSelect	144	UK	F	2012	Cx/Urethral	SP	yes	ERR658672	ERS208399	-	-
G_11074	T2	G	0	External	N/A	0	M		rectum	published	no	-	-	CP001889	-	Jeffrey 2010
G_11222	T2	G	0	External	N/A	0	F		endocervix	published	no	-	-	CP001888	-	Jeffrey 2010
G_9301	T2	G	0	External	N/A	0	M		urethra	published	no	-	-	CP001930	-	Jeffrey 2010
G_9768	T2	G	0	External	N/A	0	M		rectum	published	no	-	-	CP001887	-	Jeffrey 2010
G_Ar112	T2	G	Yes	MDA	59	Argentina	M	2007	urethra	LGV/MFF	yes	ERR111635	ERS082952	-	-
G_Ar246	T2	G	Yes	MDA	293	Argentina	M	2007	urethra	LGV/MFF	yes	ERR108276	ERS082958	-	-
G_Aus1	T2	G	No	IMS-MDA	109	Australia		1986-1989	unknown	PA	no	ERR189741	ERS153018	-	-	Andersson, Nat Comm, 2016
G_Aus16	T2	G	No	IMS-MDA	664	Australia		1986-1989	unknown	PA	no	ERR189751	ERS153028	-	-	Andersson, Nat Comm, 2016
G_Aus17	T2	G	No	IMS-MDA	519	Australia		1986-1989	unknown	PA	no	ERR189752	ERS153029	-	-	Andersson, Nat Comm, 2016
G_Aus18	T2	G	No	Other	556	Australia		1986-1989	unknown	PA	no	ERR189759	ERS153036	-	-	Andersson, Nat Comm, 2016
G_Aus19	T2	G	No	Other	270	Australia		1986-1989	unknown	PA	no	ERR189760	ERS153037	-	-	Andersson, Nat Comm, 2016
G_Fin144	T2	G	No	IMS-MDA	25	Finland	F	2010	endocervix	MP/SJK	yes	ERR278137	ERS200066	-	-
G_Fin153	T2	G	No	IMS-MDA	35	Finland	F	2010	endocervix	MP/SJK	yes	ERR278140	ERS200069	-	-
G_Fin158	T2	G	No	IMS-MDA	14	Finland	F	2010	endocervix	MP/SJK	yes	ERR278142	ERS200071	-	-
G_Fin205	T2	G	No	Other	92	Finland	F	2011	endocervix	MP/SJK	yes	ERR278188	ERS200117	-	-
G_NL39	T2	G	Yes	Other	473	Netherlands	F	2001	endocervix	SM	yes	ERR189764	ERS153041	-	-
G_NL40	T2	G	Yes	IMS-MDA	21	Netherlands	F	2001	endocervix	SM	yes	ERR189729	ERS153006	-	-
G_NL41	T2	G	Yes	Other	174	Netherlands	F	2001	endocervix	SM	yes	ERR210971	ERS161021	-	-
G_NL42	T2	G	Yes	Other	78	Netherlands	F	2001	endocervix	SM	yes	ERR210972	ERS161022	-	-
G_NL43	T2	G	Yes	IMS-MDA	222	Netherlands	F	2001	endocervix	SM	yes	ERR189730	ERS153007	-	-
G_NL44	T2	G	Yes	Other	135	Netherlands	F	2001	endocervix	SM	yes	ERR278214	ERS200143	-	-
G_NL45	T2	G	Yes	IMS-MDA	209	Netherlands	F	2001	endocervix	SM	yes	ERR189732	ERS153009	-	-
G_NL46	T2	G	Yes	IMS-MDA	397	Netherlands	F	2001	endocervix	SM	yes	ERR189733	ERS153010	-	-
G_NL47	T2	G	Yes	Other	111	Netherlands	F	2001	endocervix	SM	yes	ERR210973	ERS161023	-	-
G_NL48	T2	G	Yes	IMS-MDA	73	Netherlands	F	2001	endocervix	SM	yes	ERR189734	ERS153011	-	-
G_R15108	T2	G	Yes	IMS-MDA	53	Russia	M	2011	urethra	MU	yes	ERR140756	ERS095026	-	-
G_R2247	T2	G	Yes	Other	95	Russia	F	2011	endocervix	MU	yes	ERR111620	ERS082937	-	-
G_R23736	T2	G	Yes	Other	670	Russia	F	2010	endocervix	MU	yes	ERR111595	ERS075218	-	-
G_R27757	T2	G	Yes	Other	66	Russia	F	2010	endocervix	MU	yes	ERR111623	ERS082940	-	-
G_R297	T2	G	Yes	Other	167	Russia	F	2011	endocervix	MU	yes	ERR111576	ERS075199	-	-
G_R3059	T2	G	Yes	Other	156	Russia	F	2011	endocervix	MU	no	ERR111612	ERS082929	-	-	Seth-Smith Gen Res 2013
G_R30591	T2	G	Yes	IMS-MDA	59	Russia	F	2010	endocervix	MU	yes	ERR111569	ERS075192	-	-
G_R31458	T2	G	Yes	Other	363	Russia	M	2010	urethra	MU	yes	ERR111605	ERS082922	-	-
G_R35506	T2	G	Yes	Other	440	Russia	F	2010	endocervix	MU	yes	ERR111610	ERS082927	-	-
G_R36176	T2	G	Yes	Other	156	Russia	F	2010	endocervix	MU	no	ERR111611	ERS082928	-	-	Seth-Smith Gen Res 2013
G_R4175	T2	G	Yes	Other	146	Russia	F	2011	endocervix	MU	no	ERR111614	ERS082931	-	-	Seth-Smith Gen Res 2013
G_R459	T2	G	Yes	Other	70	Russia	F	2011	endocervix	MU	yes	ERR111617	ERS082934	-	-
G_R9069	T2	G	Yes	Other	32	Russia	F	2011	endocervix	MU	yes	ERR111625	ERS082942	-	-
G_R9892	T2	G	Yes	Other	107	Russia	M	2011	urethra	MU	yes	ERR111619	ERS082936	-	-
G_S1471	T2	G	Yes	Other	313	Sweden	F	2010	endocervix	MU	yes	ERR108291	ERS082973	-	-
G_S1824	T2	G	Yes	Other	474	Sweden	F	2010	endocervix	MU	yes	ERR111587	ERS075210	-	-
G_S1846	T2	G	Yes	Other	227	Sweden	F	2010	endocervix	MU	yes	ERR140807	ERS095077	-	-
G_S2477	T2	G	Yes	Other	326	Sweden	F	2010	endocervix	MU	yes	ERR140814	ERS095084	-	-
G_S2956	T2	G	Yes	Other	248	Sweden	F	2010	conjunctiva	MU	yes	ERR111581	ERS075204	-	-
G_S3270	T2	G	Yes	MDA	37	Sweden	F	2010	endocervix	MU	yes	ERR111588	ERS075211	-	-
G_S3344	T2	G	Yes	MDA	101	Sweden	F	2010	endocervix	MU	yes	ERR111591	ERS075214	-	-
G_S4641	T2	G	Yes	Other	235	Sweden	F	2010	endocervix	MU	yes	ERR140813	ERS095083	-	-
G_S4658	T2	G	Yes	Other	64	Sweden	M	2010	conjunctiva	MU	yes	ERR108295	ERS082977	-	-
G_Soton144	T2	G	Yes	Other	612	UK	F	2009	endocervix	IC	yes	ERR140828	ERS095098	-	-
G_Soton57	T2	G	Yes	Other	124	UK	F	2009	endocervix	PM	yes	ERR026574	ERS013813	-	-
G_SotonG1	T2	G	Yes	Other	146	UK	F	2009	endocervix	PM	no	ERR026560	ERS013800	-	HE603235	Harris 2012
G_SotonG2	T2	G	Yes	Other	85	UK	F	2009	endocervix	PM	yes	ERR026561	ERS013801	-	-
G_SotonG3	T2	G	Yes	Other	162	UK	F	2009	endocervix	PM	yes	ERR026562	ERS013802	-	-
G_SotonG4	T2	G	Yes	Other	261	UK	F	2009	endocervix	PM	yes	ERR026563	ERS013803	-	-
G_UK221409	T2	G	No	SureSelect	461	UK				SP	yes	ERR658523	ERS160283	-	-
G_UK582500	T2	G	No	SureSelect	140	UK	M	2012	urethra	SP	yes	ERR658658	ERS208385	-	-
G_UK750369	T2	G	No	SureSelect	9412	UK	F	2012	endocervix	SP	yes	ERR658369	ERS160255	-	-
G_UK913362	T2	G	No	SureSelect	905	UK	F	2012	Cx/Urethral	SP	yes	ERR658677	ERS208404	-	-
G_UW57	T2	G	No	Other	72	USA		1971	endocervix	SP	no*	ERR164658	ERS133245	-	-	Joseph MBE 2012*
H_Fin109	T2	H	No	Other	153	Finland	F	2010	endocervix	MP/SJK	yes	ERR278213	ERS200142	-	-
H_NL49	T2	H	Yes	Other	228	Netherlands	F	2001	endocervix	SM	yes	ERR210974	ERS161024	-	-
H_NL50	T2	H	Yes	Other	132	Netherlands	F	2001	endocervix	SM	yes	ERR210975	ERS161025	-	-
H_NL51	T2	H	Yes	Other	105	Netherlands	F	2001	endocervix	SM	yes	ERR210976	ERS161026	-	-
H_NL53	T2	H	Yes	Other	84	Netherlands	F	2001	endocervix	SM	yes	ERR210978	ERS161028	-	-
H_NL54	T2	H	Yes	Other	115	Netherlands	F	2001	endocervix	SM	yes	ERR210979	ERS161029	-	-
H_NL56	T2	H	Yes	Other	105	Netherlands	F	2001	endocervix	SM	yes	ERR210981	ERS161031	-	-
H_R13670	T2	H	Yes	Other	211	Russia	M	2011	urethra	MU	yes	ERR164654	ERS133241	-	-
H_R25308	T2	H	Yes	Other	103	Russia	F	2010	endocervix	MU	yes	ERR111616	ERS082933	-	-
H_R27887	T2	H	Yes	Other	535	Russia	F	2010	endocervix	MU	yes	ERR111599	ERS075222	-	-
H_R31975	T2	H	Yes	Other	380	Russia	F	2010	endocervix	MU	yes	ERR111606	ERS082923	-	-
H_S1026	T2	H	Yes	Other	105	Sweden	F	2010	endocervix	MU	yes	ERR108301	ERS082983	-	-
H_S1314	T2	H	Yes	Other	158	Sweden	F	2010	endocervix	MU	yes	ERR108296	ERS082978	-	-
H_S1432	T2	H	Yes	Other	452	Sweden	F	2010	endocervix	MU	yes	ERR108303	ERS082985	-	-
H_S269	T2	H	Yes	IMS-MDA	121	Sweden	F	2011	Unknown	MU	yes	ERR164646	ERS133233	-	-
H_S4377	T2	H	Yes	Other	230	Sweden	F	2010	endocervix	MU	yes	ERR164648	ERS133235	-	-
H_UW4	T2	H	Yes	Other	591	USA	F	1965	endocervix	IC	no*	ERR558497	ERS177776	-	-	Joseph MBE 2012*
H_UW43	T2	H	Yes	Other	236	USA	F	1971	endocervix	HPA	yes	ERR278182	ERS200111	-	-
I_NL58	T2	I-Ia	Yes	Other	111	Netherlands	F	2001	endocervix	SM	yes	ERR210982	ERS161032	-	-
I_NL63	T2	I-Ia	Yes	Other	127	Netherlands	F	2001	endocervix	SM	yes	ERR210985	ERS161035	-	-
I_NL66	T2	I-Ia	Yes	MDA	238	Netherlands	F	2001	endocervix	SM	yes	ERR211026	ERS161076	-	-
I_NL67	T2	I-Ia	Yes	Other	209	Netherlands	F	2001	endocervix	SM	yes	ERR210986	ERS161036	-	-
I_NL69	T2	I-Ia	Yes	Other	68	Netherlands	F	2001	endocervix	SM	yes	ERR211023	ERS161073	-	-
I_NL70	T2	I-Ia	Yes	Other	151	Netherlands	F	2001	endocervix	SM	yes	ERR210987	ERS161037	-	-
I_NL72	T2	I-Ia	Yes	MDA	245	Netherlands	F	2001	endocervix	SM	yes	ERR211027	ERS161077	-	-
I_S2459	T2	I-Ia	Yes	MDA	60	Sweden	F	2010	endocervix	MU	yes	ERR111592	ERS075215	-	-
I_Soton103	T2	I-Ia	Yes	Other	178	UK	F	2009	endocervix	PM	yes	ERR026583	ERS013820	-	-
I_Soton34	T2	I-Ia	Yes	Other	250	UK	F	2009	endocervix	PM	yes	ERR026571	ERS013810	-	-
I_UK913341	T2	I-Ia	No	SureSelect	34	UK	F	2012	vagina	SP	yes	ERR658613	ERS208340	-	-
I_UW12	T2	I-Ia	Yes	Other	104	USA		1966	urethra	HPA	yes	ERR278215	ERS200144	-	-
Ia_20-97	T2	I-Ia	0	External	N/A	USA				published	no	-	-	CP006678	-	Putman Microbio 2013
Ia_SotonIa1	T2	I-Ia	Yes	Other	71	UK	F	2009	endocervix	PM	no	ERR026555	ERS013804	-	HE603236	Harris 2012
Ia_SotonIa3	T2	I-Ia	Yes	Other	730	UK	F	2009	endocervix	PM	no	ERR026565	ERS013805	-	HE603237	Harris 2012
J_27-97	T1	J	0	External	N/A	USA				published	no	-	-	CP006679	-	Putman Microbio 2013
J_31-98	T2	J	0	External	N/A	USA				published	no	-	-	CP006680	-	Putman Microbio 2013
J_6276	T2	J	0	External	N/A	0	F		endocervix	published	no	-	-	ABYD01000001	-	Jeffrey 2010
J_C114	T1	J	No	IMS-MDA	221	UK	F	2011	vagina	SP	yes	ERR175629	ERS177815	-	-
J_NL55	T1	J	Yes	Other	262	Netherlands	F	2001	endocervix	SM	yes	ERR210980	ERS161030	-	-
J_NL76	T2	J	Yes	Other	124	Netherlands	F	2001	endocervix	SM	yes	ERR210989	ERS161039	-	-
J_NL78	T2	J	Yes	Other	94	Netherlands	F	2001	endocervix	SM	yes	ERR210990	ERS161040	-	-
J_S1254	T2	J	Yes	Other	298	Sweden	F	2010	endocervix	MU	yes	ERR108302	ERS082984	-	-
J_S178	T2	J	Yes	Other	167	Sweden	F	2011	endocervix	MU	yes	ERR140829	ERS095099	-	-
J_S3107	T2	J	Yes	Other	199	Sweden	F	2010	endocervix	MU	yes	ERR108299	ERS082981	-	-
J_S42	T2	J	Yes	MDA	46	Sweden	F	2011	endocervix	MU	yes	ERR140818	ERS095088	-	-
J_S4281	T2	J	Yes	Other	65	Sweden	F	2010	endocervix	MU	yes	ERR108300	ERS082982	-	-
J_S4821	T2	J	Yes	Other	240	Sweden	F	2010	endocervix	MU	yes	ERR164649	ERS133236	-	-
J_Soton72	T2	J	Yes	Other	166	UK	F	2009	endocervix	PM	yes	ERR026576	ERS013815	-	-
J_Soton87	T2	J	Yes	Other	322	UK	F	2009	endocervix	PM	yes	ERR026580	ERS013817	-	-
J_Soton98	T2	J	Yes	Other	129	UK	F	2009	endocervix	PM	yes	ERR026582	ERS013819	-	-
J_Sou106	T1	J	No	IMS-MDA	66	UK	F	1985	Unknown	IC	yes	ERR211013	ERS161063	-	-
J_UK35672	T2	J	No	SureSelect	2825	UK	M	2012	urethra	SP	yes	ERR658685	ERS208412	-	-
J_UK583546	T2	J	No	SureSelect	33	UK	M	2012	urethra	SP	yes	ERR658648	ERS208375	-	-
J_UK583676	T2	J	No	SureSelect	35	UK	M	2012	urethra	SP	yes	ERR658657	ERS208384	-	-
J_UK913454	T2	J	No	SureSelect	135	UK	M	2012	urethra	SP	yes	ERR658679	ERS208406	-	-
J_UW36	T2	J	Yes	MDA	42	USA	F	1971	endocervix	NRT	yes	ERR558504	ERS177783	-	-
K_Ar650	T2	K	Yes	SureSelect	239	Argentina	M	2006	urethra	LGV/MFF	yes	ERR658566	ERS208546	-	-
K_Ar74	T2	K	Yes	SureSelect	11161	Argentina	F	2005	ocular	LGV/MFF	yes	ERR658565	ERS208545	-	-
K_Fin128	T2	K	No	Other	145	Finland	F	2010	endocervix	MP/SJK	yes	ERR278186	ERS200115	-	-
K_Fin139	T2	K	No	IMS-MDA	40	Finland	F	2010	endocervix	MP/SJK	yes	ERR278163	ERS200092	-	-
K_Fin202	T2	K	No	IMS-MDA	31	Finland	F	2011	endocervix	MP/SJK	yes	ERR278164	ERS200093	-	-
K_Fin204	T2	K	No	IMS-MDA	39	Finland	F	2011	endocervix	MP/SJK	yes	ERR278165	ERS200094	-	-
K_NL81	T2	K	Yes	MDA	329	Netherlands	F	2001	endocervix	SM	yes	ERR211028	ERS161078	-	-
K_NL82	T2	K	Yes	Other	128	Netherlands	F	2001	endocervix	SM	yes	ERR211024	ERS161074	-	-
K_NL83	T2	K	Yes	MDA	269	Netherlands	F	2001	endocervix	SM	yes	ERR211029	ERS161079	-	-
K_NL84	T2	K	Yes	Other	83	Netherlands	F	2001	endocervix	SM	yes	ERR211025	ERS161075	-	-
K_NL85	T2	K	Yes	Other	66	Netherlands	F	2001	endocervix	SM	yes	ERR210991	ERS161041	-	-
K_NL87	T2	K	Yes	MDA	164	Netherlands	F	2001	endocervix	SM	yes	ERR211030	ERS161080	-	-
K_R11642	T2	K	Yes	Other	492	Russia	F	2011	endocervix	MU	yes	ERR140839	ERS095109	-	-
K_R13207	T2	K	Yes	Other	86	Russia	F	2011	endocervix	MU	yes	ERR140836	ERS095106	-	-
K_R14876	T2	K	Yes	Other	114	Russia	M	2011	urethra	MU	yes	ERR140838	ERS095108	-	-
K_R15212	T2	K	Yes	Other	144	Russia	F	2011	endocervix	MU	yes	ERR140840	ERS095110	-	-
K_R2084	T2	K	Yes	Other	157	Russia	F	2011	endocervix	MU	yes	ERR111622	ERS082939	-	-
K_R26881	T2	K	Yes	MDA	155	Russia	F	2010	endocervix	MU	yes	ERR111626	ERS082943	-	-
K_R27128	T2	K	Yes	MDA	65	Russia	F	2010	endocervix	MU	yes	ERR111629	ERS082946	-	-
K_R32840	T2	K	Yes	MDA	45	Russia	F	2010	endocervix	MU	yes	ERR111627	ERS082944	-	-
K_R34345	T2	K	Yes	Other	373	Russia	F	2010	endocervix	MU	yes	ERR111609	ERS082926	-	-
K_R34962	T2	K	Yes	Other	91	Russia	M	2010	urethra	MU	yes	ERR111608	ERS082925	-	-
K_R35248	T2	K	Yes	MDA	128	Russia	M	2010	urethra	MU	yes	ERR111628	ERS082945	-	-
K_S143	T2	K	Yes	Other	185	Sweden	F	2011	endocervix	MU	yes	ERR108304	ERS082986	-	-
K_S4034	T2	K	Yes	Other	239	Sweden	F	2010	endocervix	MU	yes	ERR164647	ERS133234	-	-
K_S4229	T2	K	Yes	Other	194	Sweden	F	2010	urethra	MU	yes	ERR111584	ERS075207	-	-
K_Soton13	T2	K	Yes	Other	258	UK	F	2009	endocervix	PM	yes	ERR026567	ERS013806	-	-
K_Soton32	T2	K	Yes	Other	134	UK	F	2009	endocervix	PM	yes	ERR026570	ERS013809	-	-
K_Soton37	T2	K	Yes	Other	130	UK	F	2009	endocervix	PM	yes	ERR026572	ERS013811	-	-
K_Soton63	T2	K	Yes	Other	104	UK	F	2009	endocervix	PM	yes	ERR026566	ERS013814	-	-
K_SotonK1	T2	K	Yes	Other	110	UK	F	2009	endocervix	PM	no	ERR026559	ERS013799	-	HE603238	Harris 2012
K_UK582774	T2	K	No	SureSelect	1615	UK	F	2012	Cx/Urethral	SP	yes	ERR658653	ERS208380	-	-
K_UK583237	T2	K	No	SureSelect	244	UK	F	2012	Cx/Urethral	SP	yes	ERR658600	ERS208327	-	-
K_UK663060	T2	K	No	SureSelect	1207	UK	F	2012	Cx/Urethral	SP	yes	ERR658662	ERS208389	-	-
K_UK663124	T2	K	No	SureSelect	208	UK	F	2012	Cx/Urethral	SP	yes	ERR658660	ERS208387	-	-
K_Ur769079	T2	K	No	SureSelect	34	UK	F	2012	Urine	SP	yes	ERR658561	ERS208541	-	-
K_UW31	T2	K	Yes	Other	326	USA	F	1973	endocervix	NRT	yes	ERR558505	ERS177784	-	-
L1_115	LGV	L1	Yes	Other	702	South Africa			Unknown	published	no	ERR008593	ERS001411	-	HE603218	Harris 2012
L1_224	LGV	L1	Yes	Other	834	South Africa			Unknown	published	no	ERR008580	ERS001404	-	HE603220	Harris 2012
L1_440	LGV	L1	Yes	Other	737	USA	M	1968	lymph node	published	no	ERR008595	ERS001396	-	0	Harris 2012
L1_L1034	LGV	L1	Yes	Other	162	South Africa	M	1994	urethra	FR/DL	yes	ERR211035	ERS161085	-	-
L1_L115p10	LGV	L1	Yes	Other	251	South Africa	M	1986	urethra	FR/DL	yes	ERR211062	ERS161112	-	-
L1_L146	LGV	L1	Yes	Other	57	South Africa	M	1986	ulcer	FR/DL	yes	ERR211044	ERS161094	-	-
L1_L165	LGV	L1	Yes	Other	82	South Africa	M	1986	ulcer	FR/DL	yes	ERR211045	ERS161095	-	-
L1_L224	LGV	L1	Yes	Other	278	South Africa	M	1986	urethra	FR/DL	yes	ERR211058	ERS161108	-	-
L1_L232	LGV	L1	Yes	Other	241	South Africa	M	1987	urethra	FR/DL	yes	ERR211059	ERS161109	-	-
L1_L246	LGV	L1	Yes	Other	117	South Africa	M	1987	urethra	FR/DL	yes	ERR211046	ERS161096	-	-
L1_L82	LGV	L1	Yes	Other	141	South Africa	M	1985	urethra	FR/DL	yes	ERR211057	ERS161107	-	-
L1_L867	LGV	L1	Yes	Other	96	South Africa	M	1993	urethra	FR/DL	yes	ERR211060	ERS161110	-	-
L1_L942	LGV	L1	Yes	Other	158	South Africa	M	1994	urethra	FR/DL	yes	ERR211061	ERS161111	-	-
L1_LGV913	LGV	L1	Yes	IMS-MDA	563	South Africa	M			FR/DL	no	ERR071991	ERS066954	-	-	Seth-Smith Gen Res 2013
L1_LGV98	LGV	L1	Yes	IMS-MDA	150	South Africa	M			FR/DL	no	ERR071990	ERS066953	-	-	Seth-Smith Gen Res 2013
L1_SA16	LGV	L1	Yes	Other	258	South Africa	M	1995	genital ulcer	published	no	ERR019529	ERS003316	-	HE603219	Harris 2012
L1_SA160	LGV	L1	Yes	SureSelect	1733	South Africa	M	1986	ulcer	FR/DL	yes	ERR658551	ERS208531	-	-
L1_SA409	LGV	L1	Yes	SureSelect	256	South Africa	M	1990	ulcer	FR/DL	yes	ERR658553	ERS208533	-	-
L1_SABY216	LGV	L1	Yes	SureSelect	49	South Africa	M	1999	ulcer	FR/DL	yes	ERR658549	ERS208529	-	-
L1_Ur583800	LGV	L1	No	SureSelect	24	UK	M	2012	Urine	SP	yes	ERR658557	ERS208537	-	-
L2_434BU	LGV	L2	0	External	N/A	USA	M	1968	bubo	published	no	-	-	AM884176	-	Thomson Gen Res 2008
L2_470LN870	LGV	L2	Yes	Other	2247	USA	M	1968	lymph node	JS	yes	ERR348847	ERS248055	-	-
L2_514BU11	LGV	L2	Yes	Other	1938	USA	M	1968	bubo	JS	yes	ERR348844	ERS248052	-	-
L2_526BU5	LGV	L2	Yes	Other	3015	USA	M	1968	bubo	NRT	yes	ERR516392	ERS373086	-	-
L2_L198	LGV	L2	Yes	Other	139	South Africa	M	1986	ulcer	FR/DL	yes	ERR211050	ERS161100	-	-
L2_L694	LGV	L2	Yes	Other	88	South Africa	M	1993	urethra	FR/DL	yes	ERR211064	ERS161114	-	-
L2_LGV173	LGV	L2	Yes	Other	328	South Africa	M			FR/DL	yes	ERR071989	ERS066952	-	-
L2_P	LGV	L2	Yes	Other	885	USA	M		rectal biopsy	published	no	ERR042039	ERS002011	-	-	Harris 2012
L2_SF25667	LGV	L2	Yes	Other	1470	USA	M	1981	rectum	JS	yes	ERR351533	ERS248067	-	-
L2_SF40369	LGV	L2	Yes	Other	2455	USA	M	1984	rectum	JS	yes	ERR348839	ERS248047	-	-
L2_SFUW396	LGV	L2	Yes	Other	1969	USA	M	1980s	rectum	JS	yes	ERR348842	ERS248050	-	-
L2b_795	LGV	L2b	Yes	Other	512	France	M	2004	rectum	published	no	ERR008586	ERS001409	-	HE603221	Harris 2012
L2b_8200	LGV	L2b	Yes	Other	504	Sweden	M	2007	proctitis	published	no	ERR021952	ERS004108	-	HE603222	Harris 2012
L2b_C1	LGV	L2b	Yes	Other	116	Canada	M	2004	rectum	published	no	ERR008579	ERS001398	-	HE603223	Harris 2012
L2b_C2	LGV	L2b	Yes	Other	171	Canada	M	2005	rectum	published	no	ERR008592	ERS001399	-	HE603224	Harris 2012
L2b_CC37	LGV	L2b	Yes	MDA	163	UK	M	2011	rectum	HPA	yes	ERR140847	ERS095117	-	-
L2b_CV204	LGV	L2b	Yes	Other	496	France	M	2006	rectum	published	no	ERR019531	ERS003307	-	HE603225	Harris 2012
L2b_H17IMS	LGV	L2b	No	IMS-MDA	312	UK	M	2008	rectum	HPA	no	ERR140766	ERS095036	-	-	Seth-Smith Gen Res 2013
L2b_HPA1	LGV	L2b	No	IMS-MDA	20	UK	M	2005	rectum	HPA	no	ERR164659	ERS133246	-	-	Seth-Smith Gen Res 2013
L2b_HPA21	LGV	L2b	No	IMS-MDA	1036	UK	M	2009	rectum	HPA	no	ERR140767	ERS095037	-	-	Seth-Smith Gen Res 2013
L2b_HPA27	LGV	L2b	No	IMS-MDA	48	UK	M	2005	rectum	HPA	no	ERR164661	ERS133248	-	-	Seth-Smith Gen Res 2013
L2b_HPA29	LGV	L2b	No	IMS-MDA	24	UK	M	2004	rectum	HPA	no	ERR164662	ERS133249	-	-	Seth-Smith Gen Res 2013
L2b_HPA31	LGV	L2b	No	IMS-MDA	80	UK	M	2005	rectum	HPA	no	ERR164663	ERS133250	-	-	Seth-Smith Gen Res 2013
L2b_HPA34	LGV	L2b	No	IMS-MDA	15	UK	M	2008	rectum	HPA	no	ERR164665	ERS133252	-	-	Seth-Smith Gen Res 2013
L2b_LST	LGV	L2b	Yes	Other	152	France	M	2008	rectum	published	no	ERR019528	ERS003315	-	HE603226	Harris 2012
L2b_s11	LGV	L2b	Yes	Other	630	Netherlands	M	2004	penile ulcer	published	no	ERR008590	ERS001408	-	HE603213	Harris 2012
L2b_s121	LGV	L2b	Yes	Other	949	Netherlands	M	2005	anal swab	published	no	ERR008597	ERS001402	-	HE603216	Harris 2012
L2b_s300	LGV	L2b	Yes	Other	393	Netherlands	M	2004	anal swab	published	no	ERR008599	ERS001413	-	HE603217	Harris 2012
L2b_s750	LGV	L2b	Yes	Other	665	Netherlands	M	2004	anal swab	published	no	ERR008594	ERS001410	-	HE603215	Harris 2012
L2b_s906	LGV	L2b	Yes	Other	627	Netherlands	M	2005	anal swab	published	no	ERR008584	ERS001395	-	HE603214	Harris 2012
L2b_SF156531	LGV	L2b	Yes	Other	5195	USA	M	2001	rectum	JS	yes	ERR516390	ERS373084	-	-
L2b_SF156710	LGV	L2b	Yes	Other	8819	USA	M	2003	rectum	JS	yes	ERR516391	ERS373085	-	-
L2b_SF156740	LGV	L2b	Yes	Other	1361	USA	M	2003	rectum	JS	yes	ERR348858	ERS248080	-	-
L2b_SF41806	LGV	L2b	Yes	Other	1184	USA	M	1984	rectum	JS	yes	ERR348840	ERS248048	-	-
L2b_SF46445	LGV	L2b	Yes	Other	1310	USA	M	1985	rectum	JS	yes	ERR348841	ERS248049	-	-
L2b_UCH1	LGV	L2b	Yes	Other	589	UK	M	2006	proctitis	published	no	ERR008581	ERS001407	-	AM886279	Thomson Gen Res 2008
L2b_UCH2	LGV	L2b	Yes	Other	479	UK			proctitis	published	no	ERR008587	ERS001405	-	HE603227	Harris 2012
L2C	LGV	L2C	0	External	N/A	USA		2000s	rectum	published	no	-	-	NC_015744	-	Somboonna MBE 2011
L3_404	LGV	L3	Yes	Other	892	USA	M	1967	lymph node	published	no	ERR008583	ERS001416	-	HE603228	Harris 2012
