# Supplementary material for: Comprehensive global genome dynamics of Chlamydia trachomatis show ancient diversification followed by contemporary mixing and recent lineage expansion
Source: Genome Res. 2017 Jul;27(7):1220–9. doi: 10.1101/gr.212647.116 (PMC5495073; doi:10.1101/gr.212647.116)
Supplement: Supplemental Material [file supp_gr.212647.116_Supplemental_Table_S2.xlsx]

## Sheet: genes_in_cluster.csv
Supplemental Table S2
Genes belonging to each cluster shown in Figure 2.
	Cluster 1	Cluster 2	Cluster 3	Cluster 4	Cluster 5	Cluster 6	Cluster 7	Cluster 8	Cluster 9	Cluster 10	Cluster 11	Cluster 12	Cluster 13	Cluster 14	Cluster 15	Cluster 16	Cluster 17	Cluster 18	Cluster 19	Cluster 20
1	5SrRNA_1	aroA	aas	aspC	aroB	cdsA	accA	arcD	atpE	acpS	argS	CT_039.1	accD	CT_047	ahpC	CT_147	CT_676	CT_049	CT_868	ompA
2	5SrRNA_2	aroC	CT_056	atpA	aroE	cmk	atoC	CT_001	CT_117	CT_007	clpB	CT_041	CT_105	CT_157	CT_115	CT_619	CT_873	CT_050	pmpE
3	accB	aroL	CT_192	atpB	aroG	CT_058	atoS	CT_005	CT_118	CT_085	CT_108	CT_065	CT_223	CT_158	CT_116	CT_622	karG	CT_051
4	accC	asd	CT_249	atpD	artJ	CT_114	CT_134	CT_006	CT_283	CT_091	CT_109	CT_155	CT_228	CT_159	CT_143	CT_623	pmpF
5	acpP	CT_016	CT_257	atpI	clpP_1	CT_251	CT_135	CT_043	CT_309	CT_101	CT_138	CT_156	CT_229	CT_160	CT_144	dnlJ	pmpH
6	ada	CT_017	CT_416	atpK	crpA	CT_253	CT_136	CT_066	CT_312	CT_102	CT_140	CT_211	CT_230	CT_161	CT_154	mviN	pyrH
7	adk	CT_018	CT_417	CT_077	CT_011	CT_254	CT_262	CT_083	CT_618	CT_103	CT_142	CT_212	CT_231	CT_651	CT_311	tRNAThr_3	rrf
8	alaS	CT_172	CT_418	CT_079	CT_021	CT_255	CT_263	CT_084	CT_654	CT_167	CT_145	CT_288	CT_867	hctB	CT_620	yscC	rs2
9	amiA	CT_172.1	CT_421	CT_081	CT_037	CT_256	CT_465	CT_289	gcsH	CT_214	CT_149	CT_605	CT_875	pbpB	CT_685		tRNAGlu
10	amn	CT_173	CT_473	CT_082	CT_038	CT_391	CT_466	CT_296	incA	CT_221.1	CT_151	glgX	glgB	pepA	CT_686		tRNALys
11	araD	CT_174	CT_474	CT_300	CT_053	CT_449	CT_621	CT_375	incB	CT_224	CT_153	groEL_2	rpoB	pmpI	CT_687		tsf
12	aspS	CT_178	CT_476	CT_303	CT_060	CT_450	CT_683	CT_573	kdsA	CT_225	CT_456	hemN_1	rpoC	yraL	dppF
13	bioF	CT_179	CT_663	CT_324	CT_061	CT_546	CT_695	CT_577	nfo	CT_226	CT_457	mutY	sodM		pmpG
14	birA	CT_181	CT_664	CT_325	CT_073	CT_547	dnaK	CT_578	recB	CT_227	CT_602	recD_2	ygeD		recA
15	brnQ	CT_360	CT_665	CT_326	CT_162	CT_548	ftsY	CT_579	recC	CT_860	CT_606	rpiA
16	cafE	CT_365	CT_666	CT_351	CT_163	CT_550	htrA	CT_580	rs4	CT_861	CT_606.1	ruvB
17	clpC	dapA	CT_667	CT_352	CT_164	CT_552	msbA	dut	tal	CT_863	CT_672	tRNAArg_1
18	clpP_2	dapB	CT_696	CT_355	CT_165	CT_768	prfB	gatA	yhbG	CT_865	CT_691	tRNAAsp
19	clpX	dsbB	CT_700	CT_388	CT_166	CT_771	rs12	gatB		dhnA	CT_692	tRNAVal_1
20	cpxR	dsbG	CT_767	CT_389	CT_168	CT_775	rs7	gatC		fabI	CT_694	ubiA
21	CT_024	kdsB	CT_788	def	CT_206	CT_783	sucC	gyrA_2		lcrD	CT_852	ubiX
22	CT_031	lysC	CT_789	dnaN	CT_234	CT_813	sucD	gyrB_2		lcrE	CT_853	yceC
23	CT_035	oppA_2	CT_790	folD	CT_287	CT_837	tRNALeu_1	infA		lcrH_2	ftsW	yqfU
24	CT_036	pyrG	cysS	hemC	CT_371	CT_838	tyrP_1	infB		malQ	groEL_1
25	CT_120	sucB_1	dmpP	kgsA	CT_372	cysQ	tyrP_2	lcrH_1		mrsA_1	groES
26	CT_131	tauB	dnaA_1	ltuB	CT_373	dacC	vacB	mutL		nusA	grpE
27	CT_132	tmRNA	gcpE	pknD	CT_382.1	dnaE	yccA	nusG		rl28	hrcA
28	CT_133	tRNAAla_1	glgP	radA	CT_383	dppD	YhhY	pepP		rs1	mhpA
29	CT_184	tRNAIle	hemA	recF	CT_384	fabF	ywlC	ptsN_1		surE	murA
30	CT_191		lysS	smpB	CT_386	fer	yyaL	ptsN_2		sycE	murC/ddlA
31	CT_195		mgtE	valS	CT_387	fmu		rbfA		tRNALeu_4	murD
32	CT_196		miaA		CT_429	infC		ribF		trxB	murG
33	CT_197		nth		CT_433	ldh		rl1		xasA	nlpD
34	CT_203		pheT		CT_481	lgt		rl10		xerD	oppA_1
35	CT_235		rl21		CT_482	nusB		rl11		ydaO	pepF
36	CT_242		rl27		CT_483	parB		rl7			pgk
37	CT_244		rl36		CT_484	pheS		rnc			pkn5
38	CT_259		rs14		CT_488	plsC		secE			proS
39	CT_260		rsbV_2		CT_567	pmpB		ssb			rl33
40	CT_266		secA_2		CT_568	pmpC		sucA			secA_1
41	CT_271		tgt		CT_569	ppa		thrS			tRNAThr_1
42	CT_272		tRNAPhe		CT_589	rl20		tRNAThr_2			tRNATyr
43	CT_273		tRNASer_3		CT_616	rl34		tRNATrp			ung
44	CT_274		uhpC		CT_632	rl35		truB			uvrD
45	CT_276		uvrC		CT_634	rnpA		tufA			ycfV
46	CT_277		yebL		CT_635	rsbW		ytgA			yprS
47	CT_284		yhfO		CT_638	tRNASer_4		ytgB_1
48	CT_326.1				CT_642	ybeB
49	CT_326.2				CT_645
50	CT_330				CT_646
51	CT_335				CT_647
52	CT_338				CT_648
53	CT_339				CT_652.1
54	CT_343				CT_656
55	CT_345				CT_657
56	CT_350				CT_659
57	CT_357				cydA
58	CT_357R				cydB
59	CT_358				dapF
60	CT_359				dcd
61	CT_398				eno
62	CT_398.1				fliY
63	CT_404				glgC
64	CT_409				glyA
65	CT_421.1				gnd
66	CT_421.2				gp6D
67	CT_422				greA
68	CT_423				gseA
69	CT_425				gspD
70	CT_426				gspE
71	CT_427				gspF
72	CT_440				hemB
73	CT_444.1				hemL
74	CT_446				hemZ
75	CT_460				hflX
76	CT_461				htrB
77	CT_462				incC
78	CT_464				lepA
79	CT_469				lepB
80	CT_470				leuS
81	CT_471				ltuA
82	CT_472				lytB
83	CT_480.1				mdhC
84	CT_490				minD
85	CT_495				omcB
86	CT_496.1				pfkA_1
87	CT_498				pfkA_2
88	CT_503				pgi
89	CT_504				phnP
90	CT_529				phoH
91	CT_538				rbsU
92	CT_555				recJ
93	CT_556				rnhB_1
94	CT_560				rs20
95	CT_565				secD/secF
96	CT_566				sfhB
97	CT_584				topA
98	CT_590				tRNAAla_2
99	CT_593				tRNAArg_2
100	CT_598				tRNAAsn
101	CT_610				tRNAMet_1
102	CT_611				tRNAMet_3
103	CT_631				trpA
104	CT_668				trpB
105	CT_670				trpR
106	CT_671				tsp
107	CT_684				tyrB
108	CT_698				tyrS
109	CT_702				yaeL
110	CT_703				yaeM
111	CT_708				ybbP
112	CT_711				ybhI
113	CT_712				ycfF
114	CT_715				ychF
115	CT_716				yfgA
116	CT_717				ygfA
117	CT_718				yhhF
118	CT_719				yohI
119	CT_720				ytgC
120	CT_724				ytgD
121	CT_728
122	CT_733
123	CT_734
124	CT_737
125	CT_741
126	CT_744
127	CT_753
128	CT_763
129	CT_764
130	CT_779
131	CT_780
132	CT_793
133	CT_794.1
134	CT_795
135	CT_799
136	CT_805
137	CT_809
138	CT_814
139	CT_814.1
140	CT_824
141	CT_825
142	CT_839
143	CT_845
144	CT_846
145	CT_847
146	CT_848
147	CT_849
148	CT_849.1
149	CT_850
150	CT_854
151	CT_857
152	CT_858
153	cutE
154	cysJ
155	dagA_2
156	devB
157	dksA
158	dnaA_2
159	dnaB
160	dnaG
161	dnaJ
162	dnaQ_1
163	dnaQ_2
164	dnaX_1
165	dnaX_2
166	dsbD
167	dxs
168	efp_1
169	efp_2
170	elaC
171	exbB
172	exbD
173	fabD
174	fabG
175	fabH
176	fabZ
177	ffh
178	fmt
179	folA
180	folP
181	folX
182	ftsH
183	ftsK
184	fumC
185	fusA
186	gapA
187	glgA
188	glmS
189	glnP
190	glnQ
191	gltT
192	gltX
193	glyQ
194	gmk
195	gpdA
196	groEL_3
197	gyrA_1
198	gyrB_1
199	hctA
200	hemE
201	hemG
202	hemN_2
203	hisS
204	icc
205	ihfA
206	ileS
207	ispA
208	lipA
209	lon
210	lpdA
211	lplA_1
212	lplA_2
213	lpxA
214	lpxB
215	lpxC
216	lpxD
217	lpxK
218	lspA
219	maf
220	map
221	mesJ
222	metG
223	mfd
224	mip
225	mraY
226	mreB
227	mrsA_2
228	murB
229	murE
230	murF
231	mutS
232	ndk
233	nqr2
234	nqr3
235	nqr4
236	nqr5
237	nrdA
238	nrdB
239	nrdR
240	omcA
241	oppA_3
242	oppA_4
243	oppB_1
244	oppB_2
245	oppC_1
246	oppC_2
247	oppD
248	oppF
249	pal
250	papQ
251	pbp3
252	pckA
253	pcnB_1
254	pcnB_2
255	pdhA
256	pdhA/B
257	pdhB
258	pdhC
259	pgm
260	pgsA_1
261	pgsA_2
262	plsB
263	plsX
264	pmpA
265	pmpD
266	pnp
267	polA
268	porB
269	prfA
270	priA
271	psdD
272	pssA
273	pth
274	ptr
275	ptsH
276	ptsI
277	pykF
278	recD_1
279	recR
280	rho
281	ribA/ribB
282	ribC
283	ribD
284	ribE
285	rl13
286	rl14
287	rl15
288	rl16
289	rl17
290	rl18
291	rl19
292	rl2
293	rl22
294	rl23
295	rl24
296	rl29
297	rl3
298	rl31
299	rl32
300	rl4
301	rl5
302	rl6
303	rl9
304	rnhB_2
305	rodA
306	rpoA
307	rpoN
308	rs10
309	rs11
310	rs13
311	rs15
312	rs16
313	rs17
314	rs18
315	rs19
316	rs21
317	rs3
318	rs5
319	rs6
320	rs8
321	rs9
322	rsbV_1
323	ruvA
324	ruvC
325	sdhA
326	sdhB
327	secY
328	serS
329	sigA
330	sohB
331	sucB_2
332	tdk
333	tig
334	tktB
335	tolB
336	tpiS
337	trmD
338	tRNAArg_3
339	tRNACys
340	tRNAGln
341	tRNAGly_1
342	tRNAHis
343	tRNALeu_2
344	tRNALeu_3
345	tRNALeu_5
346	tRNAMet_2
347	tRNAPro_1
348	tRNAPro_2
349	tRNASer_1
350	tRNASer_2
351	tRNAVal_2
352	trpC
353	trpS
354	truA
355	trxA
356	ubiE
357	uvrA
358	uvrB
359	xerC
360	xseA
361	yacE
362	yaeT
363	ybcL
364	yceA
365	ycfH
366	ychB
367	ychM
368	yciA
369	ydhO
370	yfhC
371	yfhO_2
372	ygbB
373	ygcA
374	yggH
375	yibK
376	yjbC
377	yjeE
378	yjfH
379	yjjK
380	yrbH
381	yscJ
382	yscL
383	yscN
384	yscR
385	yscS
386	yscT
387	ytfF
388	ytgB_2
389	yycJ
390	zntA
391	zwf
